# Supplementary material for: Comparison of the Biomechanical Properties between Healthy and Whole Human and Porcine Stomachs
Source: Bioengineering (Basel). 2024 Feb 28;11(3):233. doi: 10.3390/bioengineering11030233 (PMC10968203; doi:10.3390/bioengineering11030233)
Supplement: Supplementary file 1 [file bioengineering-11-00233-s001.zip]

Archive with 1 entries (1 files):
- bioengineering-2879902-supplementary.pdf
